# Supplementary material for: Evaluation of Fecal Glucocorticoid Metabolite Levels in Response to a Change in Social and Handling Conditions in African Lions (Panthera leo bleyenberghi)
Source: Animals (Basel). 2021 Jun 24;11(7):1877. doi: 10.3390/ani11071877 (PMC8300219; doi:10.3390/ani11071877)
Supplement: Supplementary file 1 [file animals-11-01877-s001.zip]

Archive with 1 entries (1 files):
- animals-1214871-supplementary.pdf
